# Supplementary material for: The association between gene polymorphisms in voltage-gated potassium channels Kv2.1 and Kv4.2 and susceptibility to autism spectrum disorder
Source: Front Psychiatry. 2023 Jan 23;13:994166. doi: 10.3389/fpsyt.2022.994166 (PMC9900626; doi:10.3389/fpsyt.2022.994166)
Supplement: Supplementary file 2 [file Data_Sheet_1.doc]

local_identifier	NCBI_subsnp#
20_49372368_A_G	2137544399
20_49375641_T_C	5981388296
20_49385458_C_T	5981388297
20_49389638_C_T	5981388298
20_49390663_G_A	5981388299
20_49394471_G_A	5981388300
20_49405190_T_C	5981388301
20_49410131_G_A	5981388302
20_49410790_A_G	5981388303
20_49415093_T_C	5981388304
20_49440911_C_T	5981388305
20_49441530_T_C	5981388306
20_49444608_G_A	5981388307
20_49449322_T_C	5981388308
20_49457703_A_T	5981388309
20_49460077_G_A	5981388310
20_49461665_A_C	5981388311
20_49465446_T_G	5981388312
20_49468115_A_G	5981388313
20_49469295_C_A	5981388314
20_49470871_C_T	5981388315
20_49471334_G_A	5981388316
20_49471461_A_C	5981388317
20_49474242_G_A	5981388318
20_49475917_T_A	5981388319
20_49478053_A_G	5981388320
20_49480071_T_C	5981388321
20_49481027_A_G	5981388322
7_120293793_A_G	5981388323
7_120303057_A_G	5981388324
7_120350103_A_G	5981388325
7_120367201_A_T	5981388326
7_120385502_A_G	5981388327
7_120431403_G_A	5981388328
7_120452784_C_T	5981388329
7_120529262_A_G	5981388330
7_120603522_T_G	5981388331
7_120619780_C_A	5981388332
7_120628249_T_C	5981388333
7_120629117_G_A	5981388334
7_120629812_C_A	5981388335
7_120632817_A_G	5981388336
7_120632910_T_G	5981388337
7_120683673_A_G	5981388338
7_120687230_T_C	5981388339
7_120687295_C_T	5981388340
7_120698554_G_A	5981388341
7_120719673_G_T	5981388342
7_120749594_T_A	5981388343
